# Supplementary material for: E3 ubiquitin ligase TRIM21-mediated K48-linked ubiquitination of ALDH2 rs671 mutant promotes adverse cardiac remodeling
Source: JCI Insight. 2026 Feb 24;11(7):e197555. doi: 10.1172/jci.insight.197555 (PMC13134731; doi:10.1172/jci.insight.197555)
Supplement: Supporting data values [file jciinsight-11-197555-s152.xlsx]

## Sheet: Fig. 1D
Day 0		Day 14
WT→WT	E506K→WT	WT→WT	E506K→WT
65.9872	55.6267	32.9709	25.9501
61.8507	61.6965	41.0567	18.5828
65.7812	67.7067	40.3753	31.8587
54.4207	58.9809	47.3291	11.2216
64.6083	60.5302	45.1592	37.7623

## Sheet: Fig. 1E
Day 0		Day 14
WT→WT	E506K→WT	WT→WT	E506K→WT
35.7435	28.3245	15.2896	11.7334
30.7743	32.4046	19.7288	8.36076
35.4957	36.9551	19.088	13.2107
27.6609	30.8902	23.2263	4.93216
34.7991	31.5605	19.4058	18.0249

## Sheet: Fig. 1G
WT→WT	E506K→WT
20.8296	38.2862
24.7088	31.2779
29.0229	39.0616
34.8233	32.2318
26.0126	35.3895

## Sheet: Fig. 1I
WT→WT	E506K→WT
0.526316	0.409091
0.692308	0.3125
0.538462	0.333333
0.4	0.388889
0.666667	0.269231

## Sheet: Fig. 2B
WT Sham	rs671 Sham	WT MI	rs671 MI
1.05312	0.625857	0.637103	0.496745
0.983145	0.610223	0.594979	0.481345
0.963732	0.668144	0.626875	0.458323

## Sheet: Fig. 2C
Sham	MI
1.9957	0.821702
0.517833	1.45706
0.963012	1.12044
0.839176	1.15778
1.19738	1.26382

## Sheet: Fig. 2E
WT Con	rs671 Con	WT MI	rs671 MI
1.04787	0.378377	0.783624	0.217221
0.952131	0.339759	0.697636	0.162661
1.10573	0.253577	0.580603	0.147605
0.894269	0.191587	0.460234	0.169389

## Sheet: Fig. 2F
Aldh2 WT	Aldh2 rs671
0.826437	1.36596
1.21001	0.775027
1.10359	1.04625
1.04272	1.38115
0.98243	0.899626

## Sheet: Fig. 2H
ALDH2 WT				ALDH2 E506K
Hour 0	Hour 2	Hour 4	Hour 8	Hour 0	Hour 2	Hour 4	Hour 8
1.00539	0.635664	0.583067	0.524658	0.992176	0.464362	0.200843	0.144443
1.04576	0.63675	0.554026	0.511688	1.03936	0.52704	0.246265	0.131583
0.948847	0.582553	0.567323	0.489584	0.96846	0.450164	0.176137	0.160689

## Sheet: Fig. 2J
ALDH2 WT			ALDH2 E506K
Control	CQ	MG132	Control	CQ	MG132
1.12224	0.442909	1.08805	0.169323	0.0378522	0.162682
1.16664	0.289121	0.883382	0.144865	0.0458567	0.146784
1.11651	0.40258	1.02594	0.147806	0.0607578	0.104158

[truncated: 19 more sheets: Fig. 4B, Fig. 4D, Fig. 4F, Fig. 5B, Fig. 5C, Fig. 5E, Fig. 6C, Fig. 6D, Fig. 6F, Fig. S1C, Fig. S1E, Fig. S2B, Fig. S2D, Fig. S2F, Fig. S2H, Fig. S3B, Fig. S4E, Fig. S5B, Fig. S5D]
